# Supplementary material for: Fin whale song variability in southern California and the Gulf of California
Source: Sci Rep. 2017 Aug 31;7:10126. doi: 10.1038/s41598-017-09979-4 (PMC5579205; doi:10.1038/s41598-017-09979-4)
Supplement: Supplementary file 1 — Supplementary information [file 41598_2017_9979_MOESM1_ESM.zip]

Archive with 5 entries (4 files):
- /
- SpectrogramC-amp.wav
- SpectrogramB-amp.wav
- SpectrogramA-amp.wav
- SpectrogramD-amp.wav
